# Supplementary material for: Technical-efficiency analysis of end-of-life care in long-term care facilities within Europe: A cross-sectional study of deceased residents in 6 EU countries (PACE)
Source: PLoS One. 2018 Sep 25;13(9):e0204120. doi: 10.1371/journal.pone.0204120 (PMC6155520; doi:10.1371/journal.pone.0204120)
Supplement: S1 File — (ZIP) [file pone.0204120.s002.zip]

Archive with 2 entries (2 files):
- PACE_questionnaire_KPfacility_study1.doc
- PACE_questionnaire_LTCF_staff_resident_study1.doc
